# Supplementary material for: Cerebrospinal fluid pro-inflammatory cytokines differentiate parkinsonian syndromes
Source: J Neuroinflammation. 2018 Nov 3;15:305. doi: 10.1186/s12974-018-1339-6 (PMC6215346; doi:10.1186/s12974-018-1339-6)
Supplement: Supplementary file 1 — Table S1. Correlations between CRP and cytokine levels and clinical data. Correlations between analytes and age, disease duration, levodopa equivalents, Hoehn and Yahr stage, and total-Tau presented with Spearman’s rho and Bonferroni-corrected p values. (XLSX 10 kb) [file 12974_2018_1339_MOESM1_ESM.xlsx]

## Sheet: Ark1
Table S1. Correlations between CRP and Cytokines levels and clinical data
Spearmans rho	CRP	IFN-γ	IL-10	IL-18	IL-1β	IL-4	IL-6	TGF-β1	TNF-α
Age	0.24	0.20	0.22	0.11	0.28	0.23	0.23	-0.06	0.26
p-value	0.003a	0.012	0.007	0.194	0.001a	0.005a	0.004a	0.485	0.001a
Disease duration	-0.05	-0.07	-0.04	0.08	-0.05	-0.03	-0.02	0.14	-0.06
p-value	0.558	0.448	0.687	0.381	0.564	0.737	0.841	0.133	0.517
LED	0.03	0.02	0.02	0.11	-0.01	0.04	0.05	0.04	0.02
p-value	0.715	0.825	0.828	0.160	0.929	0.605	0.550	0.666	0.789
HY, MSA	0.351	0.178	0.378	0.032	0.251	0.353	0.387	-0.157	0.454
p-value	0.039	0.307	0.025	0.854	0.146	0.038	0.022	0.367	0.006
HY, PSP	-0.184	-0.274	-0.209	0.040	-0.403	-0.192	-0.242	-0.021	-0.270
p-value	0.262	0.092	0.201	0.808	0.011	0.241	0.138	0.897	0.097
HY, PD	0.395	0.189	0.273	0.317	0.374	0.225	0.346	0.082	0.377
p-value	0.007	0.208	0.066	0.032	0.010	0.133	0.019	0.586	0.010
Total tau	0.202	0.134	0.188	-0.018	0.211	0.229	0.224	-0.133	0.216
p-value	0.013	0.103	0.021	0.830	0.009	0.005a	0.006	0.106	0.008
aBonferroni corrected p-value < 0,05
